# Supplementary material for: Antimicrobial Peptide Cec4 Eradicates the Bacteria of Clinical Carbapenem-Resistant Acinetobacter baumannii Biofilm
Source: Front Microbiol. 2020 Aug 11;11:1532. doi: 10.3389/fmicb.2020.01532 (PMC7431629; doi:10.3389/fmicb.2020.01532)
Supplement: TABLE S2 — The MICs, MBIC, MBEC, sample source and drug susceptibility of 200 CRAB strains. [file Table_2.xlsx]

## Sheet: Sheet1
Table S2. The MICs、MBIC、MBEC、sample source and resistance of 200 CRAB strains.
Experiment number	MIC（Cec4、µg/mL）	OD570	capability of biofilm fomation	MBIC（Cec4、µg/mL）	MBEC（Cec4、µg/mL）	Department	Sample source	Amikacin	Ceftazidime	Ciprofloxacin	Ceftriaxone	Cefotaxime	Ertapenem	Cefepime	Levofloxacin	Meropenem	Imipenem
1	4	0.591±0.004	+++			Emergency Intensive Care Unit	Cerebrospinal fluid	>32	>16	>2	>32	>32	>4	>16	>4	>8	N/R
2	4	0.649±0.014	+++			Neurosurgery department	Sputum	>32	>16	>2	>32	>32	>4	>16	>4	>8	N/R
3	4	1.108±0.066	+++	64	256	Intensive Care Unit (ICU),section B	Urine	>32	>16	>2	>32	>32	>4	>16	>4	>8	N/R
4	4	1.837±0.110	+++	128	512	Neurosurgery department	Sputum	>32	>16	>2	>32	>32	>4	>16	>4	>8	N/R
5	4	0.513±0.091	++			Emergency Intensive Care Unit	Sputum	>32	>16	>2	>32	>32	>4	>16	>4	>8	N/R
6	4	0.474±0.050	++			Department of infectious diseases	Sputum	>32	>16	>2	>32	>32	>4	>16	>4	>8	>8
7	4	0.671±0.099	+++			Intensive Care Unit (ICU),section B	Blood	>32	>16	>2	>32	>32	>4	>16	>4	>8	N/R
8	4	0.360±0.129	++			Emergency orthopedics	Sputum	>32	>16	>2	>32	>32	>4	16	>4	4	N/R
9	4	0.613±0.108	+++			Intensive Care Unit (ICU),section A	Sputum	>32	>16	>2	>32	>32	>4	>16	>4	>8	N/R
10	4	0.296±0.094	++			Respiratory medicine	Sputum	>32	>16	>2	>32	>32	>4	>16	>4	>8	N/R
11	4	0.679±0.120	+++			Emergency surgery	Sputum	>32	>16	>2	>32	>32	>4	>16	>4	>8	N/R
12	4	0.572±0.048	+++			Emergency Intensive Care Unit	Sputum	>32	>16	>2	>32	>32	>4	>16	>4	>8	N/R
13	4	0.167±0.016	+			Cardiovascular surgery	Sputum	<=16	>16	>2	>32	>32	>4	>16	>4	>8	N/R
14	4	0.366±0.000	++			Emergency internal medicine	Sputum	>32	>16	>2	>32	>32	>4	>16	>4	>8	N/R
15	16	0.316±0.025	++			Emergency Intensive Care Unit	Sputum	>32	>16	>2	>32	>32	>4	>16	>4	>8	N/R
16	4	0.597±0.102	+++			Intensive Care Unit (ICU),section C	Sputum	>32	>16	>2	>32	>32	>4	>16	>4	>8	N/R
17	4	0.489±0.015	++			Emergency internal medicine	Sputum	>32	>16	>2	>32	>32	>4	>16	>4	>8	N/R
18	4	0.632±0.063	+++			Intensive Care Unit (ICU),section C	Sputum	>32	>16	>2	>32	>32	>4	>16	>4	>8	N/R
19	4	0.329±0.021	++			Emergency Intensive Care Unit	Sputum	>32	>16	>2	>32	>32	>4	>16	>4	>8	N/R
20	4	0.346±0.018	++			Intensive Care Unit (ICU),section A	Sputum	>32	>16	>2	>32	>32	>4	>16	>4	>8	N/R
21	4	0.373±0.021	++			Emergency Intensive Care Unit	Sputum	>32	>16	>2	>32	>32	>4	>16	>4	>8	N/R
22	4	0.325±0.006	++			Intensive Care Unit (ICU),section C	Sputum	>32	>16	>2	>32	>32	>4	>16	>4	>8	N/R
23	4	0.957±0.075	+++			Intensive Care Unit (ICU),section C	Sputum	>32	>16	>2	>32	>32	>4	>16	>4	>8	N/R
24	4	0.320±0.104	++			Department of hepatobiliary surgery	Sputum	>32	>16	>2	>32	>32	>4	>16	>4	>8	N/R
25	4	1.326±0.145	+++			Neurosurgery department	Sputum	>32	>16	>2	>32	>32	>4	>16	>4	>8	N/R
26	4	0.386±0.066	++			Emergency Intensive Care Unit	Sputum	>32	>16	>2	>32	>32	>4	>16	>4	>8	N/R
27	4	0.461±0.120	++			Intensive Care Unit (ICU),section B	Sputum	>32	>16	>2	>32	>32	>4	>16	>4	>8	N/R
28	4	0.633±0.078	+++			Intensive Care Unit (ICU),section A	Sputum	>32	>16	>2	>32	>32	>4	>16	>4	>8	N/R
29	4	0.371±0.066	++			Emergency neurosurgery	Sputum	>32	>16	>2	>32	>32	>4	>16	>4	>8	N/R
30	4	0.565±0.013	+++			Intensive Care Unit (ICU),section B	Sputum	>32	>16	>2	>32	>32	>4	>16	>4	>8	N/R
31	4	0.427±0.072	++			Intensive Care Unit (ICU),section B	Sputum			>2	>32		>4	>16	>4	>8
32	8	0.365±0.084	++			Intensive Care Unit (ICU),section C	Sputum	>32	>16	>2	>32	>32	>4	>16	>4	>8	N/R
33	4	0.514±0.106	++			Intensive Care Unit (ICU),section C	Sputum	>32	>16	>2	>32	>32	>4	>16	>4	>8	N/R
34	4	0.427±0.136	++			Neonatal Intensive Care Unit (NICU)	Endotracheal intubation			>2	>32				>4	>8	N/R
35	4	0.526±0.151	+++			Medical Intensive Care Unit (MICU)	Sputum	>32	>16	>2	>32	>32	>4	>16	>4	>8	N/R
36	4	0.329±0.003	++			Intensive Care Unit (ICU),section C	Sputum	>32	>16	>2	>32	>32	>4	>16	4	>8	N/R
37	4	0.267±0.039	++			Respiratory medicine	Sputum	>32	>16	>2	>32	>32	>4	>16	>4	>8	N/R
38	4	0.385±0.007	++			Intensive Care Unit (ICU),section A	Blood	>32	>16	>2	>32	>32	>4	>16	>4	>8	N/R
39	4	0.350±0.042	++			Intensive Care Unit (ICU),section C	Sputum	>32	>16	>2	>32	>32	>4	>16	>4	>8	N/R
40	4	0.396±0.057	++			Intensive Care Unit (ICU),section B	Sputum	>32	>16	>2	>32	>32	>4	>16	>4	>8	N/R
41	4	0.279±0.011	++			Emergency internal medicine	Sputum	>32	>16	>2	>32	>32	>4	>16	4	>8	N/R
42	4	0.478±0.015	++			Intensive Care Unit (ICU),section B	Sputum	>32	>16	>2	>32	>32	>4	>16	>4	>8	N/R
43	4	0.280±0.023	++			Orthopedics department	Sputum	>32	>16	>2	>32	>32	>4	>16	>4	>8	N/R
44	4	0.407±0.089	++			Intensive Care Unit (ICU),section A	Sputum	>32	>16	>2	>32	>32	>4	>16	>4	>8	N/R
45	4	0.266±0.074	++			Emergency Intensive Care Unit	Sputum	<=16	>16	>2	>32	>32	>4	>16	>4	>8	N/R
46	4	0.396±0.018	++			Department of cerebral surgery	Sputum	>32	>16	>2	>32	>32	>4	>16	>4	>8	N/R
47	4	0.394±0.130	++			Intensive Care Unit (ICU),section A	Sputum	>32	>16	>2	>32	>32	>4	>16	>4	>8	N/R
48	4	0.390±0.098	++			Intensive Care Unit (ICU),section A	Sputum	>32	>16	>2	>32	>32	>4	>16	>4	>8	N/R
49	2	0.415±0.040	++			Intensive Care Unit (ICU),section B	Sputum	>32	>16	>2	>32	>32	>4	>16	>4	>8	N/R
50	4	0.274±0.008	++			Intensive Care Unit (ICU),section A	Sputum	>32	>16	>2	>32	>32	>4	>16	>4	>8	N/R
51	4	0.356±0.060	++			Conprehensive department	Sputum	>32	>16	>2	>32	>32	>4	>16	>4	>8	N/R
52	4	0.299±0.016	++			Intensive Care Unit (ICU),section B	Sputum	>32	>16	>2	>32	>32	>4	>16	>4	>8	N/R
53	4	0.731±0.037	+++	128	512	Medical Intensive Care Unit (MICU)	Sputum	>32	>16	>2	>32	>32	>4	>16	>4	>8	N/R
54	4	0.370±0.042	++			Medical Intensive Care Unit (MICU)	Sputum	>32	>16	>2	>32	>32	>4	>16	4	>8	N/R
55	4	1.941±0.375	+++	128	512	Medical Intensive Care Unit (MICU)	Sputum	>32	>16	>2	>32	>32	>4	>16	>4	>8	N/R
56	4	0.408±0.021	++			Intensive Care Unit (ICU),section A	Sputum	>32	>16	>2	>32	>32	>4	>16	>4	>8	N/R
57	4	0.393±0.097	++			Intensive Care Unit (ICU),section A	Sputum	>32	>16	>2	>32	>32	>4	>16	>4	>8
58	4	0.308±0.069	++			Neurosurgery department	Sputum	>32	>16	>2	>32	>32	>4	>16	>4	>8	N/R
59	4	0.443±0.059	++			Medical Intensive Care Unit (MICU)	Sputum	>32	>16	>2	>32	>32	>4	>16	>4	>8	N/R
60	4	0.448±0.018	++			Medical Intensive Care Unit (MICU)	Sputum	>32	>16	>2	>32	>32	>4	>16	>4	>8	N/R
61	4	1.560±0.856	+++			Medical Intensive Care Unit (MICU)	Blood	>32	>16	>2	>32	>32	>4	>16	>4	>8	N/R
62	4	1.246±0.408	+++			Orthopedics department	Secretions			<=1	>32				<=1	>8
63	4	1.892±0.729	+++			Intensive Care Unit (ICU),section B	Sputum	>32	>16	>2	>32	>32	>4	>16	>4	>8	N/R
64	4	0.419±0.091	++			Emergency internal medicine	Sputum	>32	>16	>2	>32	>32	>4	>16	>4	>8	N/R
65	4	0.496±0.112	++			Neurosurgery department	Sputum	>32	>16	>2	>32	>32	>4	>16	>4	>8	N/R
66	4	0.364±0.110	++			Intensive Care Unit (ICU),section C	Sputum	>32	>16	>2	>32	>32	>4	>16	>4	>8	N/R
67	4	0.265±0.071	++			Neurosurgery department	Sputum	>32	>16	>2	>32	>32	>4	>16	>4	>8	N/R
68	4	1.570±0.327	+++			Medical Intensive Care Unit (MICU)	Sputum	>32	>16	>2	>32	>32	>4	>16	>4	>8	N/R
69	4	1.093±0.151	+++			Emergency Intensive Care Unit	Sputum	<=16	>16	>2	>32	>32	>4	>16	>4	>8	N/R
70	4	1.163±0.148	+++			Medical Intensive Care Unit (MICU)	Sputum	>32	>16	>2	>32	>32	>4	>16	>4	>8	N/R
71	2	0.396±0.114	++			Intensive Care Unit (ICU),section B	Central venous catheter	>32	>16	>2	>32	>32	>4	>16	>4	>8	N/R
72	4	0.440±0.120	++			Intensive Care Unit (ICU),section B	Sputum	>32	>16	>2	>32	>32	>4	>16	>4	>8
73	4	0.347±0.076	++			Neurosurgery department	Sputum	>32	>16	>2	>32	>32	>4	>16	>4	>8	N/R
74	4	0.440±0.016	++			Intensive Care Unit (ICU),section C	Sputum	>32	>16	>2	>32	>32	>4	>16	>4	>8	N/R
75	4	0.482±0.084	++			Medical Intensive Care Unit (MICU)	Sputum	>32	>16	>2	>32	>32	>4	>16	>4	>8	N/R
76	4	0.294±0.000	++			Intensive Care Unit (ICU),section C	Sputum	>32	>16	>2	>32	>32	>4	>16	>4	>8	N/R
77	4	0.274±0.019	++			Intensive Care Unit (ICU),section C	Sputum	>32	>16	>2	>32	>32	>4	>16	>4	>8	N/R
78	4	1.580±0.765	+++	128	512	Gastrointestinal Surgery	Sputum	>32	>16	>2	>32	>32	>4	>16	>4	>8	N/R
79	4	0.577±0.105	+++			Medical Intensive Care Unit (MICU)	Sputum	<=16	>16	>2	>32	>32	>4	>16	>4	>8	N/R
80	4	0.528±0.016	+++			Medical Intensive Care Unit (MICU)	Sputum	>32	>16	>2	>32	>32	>4	>16	>4	>8	N/R
81	4	0.479±0.037	++			Intensive Care Unit (ICU),section A	Sputum	>32	>16	>2	>32	>32	>4	>16	>4	>8	N/R
82	4	0.414±0.074	++			Medical Intensive Care Unit (MICU)	Sputum	>32	>16	>2	>32	>32	>4	>16	>4	>8	N/R
83	4	0.431±0.017	++			Respiratory medicine	Sputum	>32	>16	>2	>32	>32	>4	>16	>4	>8
84	4	0.343±0.094	++			Intensive Care Unit (ICU),section B	Sputum	>32	>16	>2	>32	>32	>4	>16	>4	>8	N/R
85	4	0.237±0.067	+			Neurology department	Sputum	>32	>16	>2	>32	>32	>4	>16	>4	>8	N/R
86	4	0.537±0.064	+++			Medical Intensive Care Unit (MICU)	Sputum	>32	>16	>2	>32	>32	>4	>16	>4	>8	N/R
87	4	0.397±0.018	++			Department of medical rehabilitation	Sputum	>32	>16	>2	>32	>32	>4	>16	>4	>8	N/R
88	4	0.308±0.040	++			Intensive Care Unit (ICU),section C	Sputum	>32	>16	>2	>32	>32	>4	>16	>4	>8	N/R
89	4	0.403±0.142	++			Neurosurgery department	Sputum	>32	>16	>2	>32	>32	>4	>16	>4	>8	N/R
90	4	0.394±0.076	++			Intensive Care Unit (ICU),section B	Sputum	>32	>16	>2	>32	>32	>4	>16	>4	>8	N/R
91	4	0.298±0.107	++			Emergency obstetrics and gynecology department	Sputum	>32	>16	>2	>32	>32	>4	>16	>4	>8	N/R
92	4	0.687±0.151	+++			Intensive Care Unit (ICU),section A	Sputum	>32	>16	>2	>32	>32	>4	>16	>4	>8	N/R
93	4	0.257±0.008	++			Neurosurgery department	Sputum	>32	>16	>2	>32	>32	>4	>16	>4	>8	N/R
94	4	0.220±0.020	+			Intensive Care Unit (ICU),section C	Sputum	>32	>16	>2	>32	>32	>4	>16	>4	>8	N/R
95	4	0.327±0.048	++			Neurology department	Sputum	>32	>16	>2	>32	>32	>4	>16	>4	>8	N/R
96	4	0.343±0.031	++			Medical Intensive Care Unit (MICU)	Sputum	>32	>16	>2	>32	>32	>4	>16	>4	>8	N/R
97	4	0.268±0.013	++			Department of hepatobiliary surgery	Extract	>32	>16	>2	>32	>32	>4	<=4	>4	>8	N/R
98	4	0.429±0.120	++			Medical Intensive Care Unit (MICU)	Sputum	>32	>16	>2	>32	>32	>4	>16	>4	>8	N/R
99	4	0.381±0.006	++			Department of Cardiovascular Medicine	Sputum	>32	>16	>2	>32	>32	>4	>16	>4	>8
100	4	0.375±0.105	++			Emergency Intensive Care Unit	Sputum	>32	>16	>2	>32	>32	>4	>16	>4	>8	N/R
101	4	0.339±0.017	++			Intensive Care Unit (ICU),section A	Sputum	>32	>16	>2	>32	>32	>4	>16	>4	>8	N/R
102	4	0.284±0.019	++			Medical Intensive Care Unit (MICU)	Sputum	>32	>16	>2	>32	>32	>4	>16	>4	>8	N/R
103	4	0.782±0.042	+++			Intensive Care Unit (ICU),section B	Sputum	>32	>16	>2	>32	>32	>4	>16	>4	>8	N/R
104	4	0.691±0.257	+++			Medical Intensive Care Unit (MICU)	Sputum	>32	>16	>2	>32	>32	>4	>16	>4	>8	N/R
105	4	0.291±0.014	++			Intensive Care Unit (ICU),section B	Sputum	>32	>16	>2	>32	>32	>4	>16	>4	>8	N/R
106	4	0.337±0.021	++			Medical Intensive Care Unit (MICU)	Sputum	>32	>16	>2	>32	>32	>4	>16	>4	>8	N/R
107	4	0.514±0.160	++			Neurology department	Sputum	>32	>16	>2	>32	>32	>4	>16	>4	>8	N/R
108	4	0.464±0.030	++			Medical Intensive Care Unit (MICU)	Sputum	>32	>16	>2	>32	>32	>4	>16	>4	>8	N/R
109	4	0.334±0.117	++			Intensive Care Unit (ICU),section C	Sputum	>32	>16	>2	>32	>32	>4	>16	>4	>8	N/R
110	4	0.193±0.001	+			Medical Intensive Care Unit (MICU)	Sputum	<=16	>16	>2	>32	>32	>4	>16	>4	>8	N/R
111	4	0.437±0.097	++			Department of medical rehabilitation	Sputum	>32	>16	>2	>32	>32	>4	>16	>4	>8	N/R
112	4	0.290±0.074	++			Intensive Care Unit (ICU),section C	Sputum	>32	>16	>2	>32	>32	>4	>16	>4	>8	N/R
113	4	0.435±0.047	++			Intensive Care Unit (ICU),section A	Sputum	>32	>16	>2	>32	>32	>4	>16	>4	>8	N/R
114	4	0.289±0.013	++			Intensive Care Unit (ICU),section B	Sputum			<=1	>32				<=1	>8
115	4	0.641±0.036	+++			Neurology department	Sputum	>32	>16	>2	>32	>32	>4	>16	>4	>8	N/R
116	4	0.248±0.034	+			Intensive Care Unit (ICU),section B	Sputum	>32	>16	>2	>32	>32	>4	>16	>4	>8	N/R
117	4	1.205±0.218	+++	128	256	Department of infectious diseases	Sputum	>32	>16	>2	>32	>32	>4	>16	>4	>8	N/R
118	4	0.285±0.020	++			Intensive Care Unit (ICU),section A	Central venous catheter	>32	>16	>2	>32	>32	>4	>16	>4	>8	N/R
119	4	0.633±0.067	+++			Emergency Intensive Care Unit	Sputum	>32	>16	>2	>32	>32	>4	>16	>4	>8	N/R
120	4	1.917±0.070	+++	64	128	Conprehensive department	Sputum	>32	>16	>2	>32	>32	>4	>16	>4	>8
121	4	0.303±0.111	++			Medical Intensive Care Unit (MICU)	Sputum	>32	>16	>2	>32	>32	>4	>16	>4	>8	N/R
122	4	0.345±0.013	++			Intensive Care Unit (ICU),section C	Sputum	>32	>16	>2	>32	>32	>4	>16	>4	>8	N/R
123	4	0.524±0.094	+++			Department of General practice	Sputum	<=8	>16	>2	>32	>32	>4	16	>4	>8	>8
124	4	0.207±0.042	+			Neurosurgery department	Sputum	>32	>16	>2	>32	>32	>4	>16	>4	>8	N/R
125	4	0.503±0.091	++			Neurosurgery department	Sputum	>32	>16	>2	>32	>32	>4	>16	>4	>8	N/R
126	4	0.311±0.049	++			Department of hepatobiliary surgery	Sputum	>32	>16	>2	>32	>32	>4	>16	>4	>8	N/R
127	4	0.599±0.112	+++			Department of infectious diseases	Sputum	>32	>16	>2	>32	>32	>4	>16	>4	>8	N/R
128	4	1.210±0.255	+++	64	256	Cardiovascular surgery	Sputum	>32	>16	>2	>32	>32	>4	>16	>4	>8	N/R
129	4	0.189±0.029	+			Medical Intensive Care Unit (MICU)	Sputum	>32	>16	>2	>32	>32	>4	>16	>4	>8	N/R
130	4	0.949±0.124	+++	64	256	Intensive Care Unit (ICU),section A	Sputum	>32	>16	>2	>32	>32	>4	>16	>4	>8	N/R
131	4	0.306±0.120	++			Conprehensive department	Sputum	>32	>16	>2	>32	>32	>4	>16	>4	>8	N/R
132	4	0.372±0.116	++			Neurosurgery department	Sputum	>32	>16	>2	>32	>32	>4	>16	>4	>8	N/R
133	4	0.767±0.073	+++			Intensive Care Unit (ICU),section B	Sputum	>32	>16	>2	>32	>32	>4	>16	>4	>8	N/R
134	4	0.702±0.025	+++			Emergency orthopedics	Secretions	>32	>16	>2	>32	>32	>4	>16	>4	>8	N/R
135	4	0.310±0.107	++			Emergency surgery	Sputum	>32	>16	>2	>32	>32	>4	>16	>4	>8	N/R
136	4	1.427±0.339	+++	64	256	Intensive Care Unit (ICU),section B	Sputum	>32	>16	>2	>32	>32	>4	>16	>4	>8	N/R
137	4	0.332±0.052	++			Medical Intensive Care Unit (MICU)	Sputum	>32	>16	>2	>32	>32	>4	>16	>4	>8	N/R
138	4	0.394±0.090	++			Cardiovascular surgery	Sputum	>32	>16	>2	>32	>32	>4	>16	>4	>8	N/R
139	4	0.576±0.130	+++			Medical Intensive Care Unit (MICU)	Urine	>32	>16	>2	>32	>32	>4	<=4	>4	>8	N/R
140	4	0.896±0.221	+++			Emergency Intensive Care Unit	Urine	>32	>16	>2	>32	>32	>4	<=4	>4	>8	N/R
141	4	0.187±0.021	+			Otolaryngology	ear	>32	16	2	>32	>32	2	>16	<=2	2
142	4	0.254±0.000	++			Conprehensive department	Sputum	>32	>16	>2	>32	>32	>4	>16	>4	>8	N/R
143	4	0.438±0.016	++			Department of hepatobiliary surgery	Sputum	>32	>16	>2	>32	>32	>4	>16	>4	>8	N/R
144	4	1.055±0.269	+++			Neurosurgery department	Sputum	>32	>16	>2	>32	>32	>4	>16	>4	>8	N/R
145	4	0.674±0.085	+++			Emergency Intensive Care Unit	Sputum	>32	>16	>2	>32	>32	>4	>16	>4	>8	N/R
146	4	0.275±0.017	++			Emergency Intensive Care Unit	Sputum	>32	>16	>2	>32	>32	>4	>16	4	>8	N/R
147	4	0.220±0.028	+			Department of cerebral surgery	Pleural effusion	>32	>16	>2	>32	>32	>4	>16	>4	>8	N/R
148	4	0.251±0.020	+			Intensive Care Unit (ICU),section B	Sputum	>32	>16	>2	>32	>32	>4	>16	>4	>8	N/R
149	4	0.276±0.002	++			Emergency internal medicine	Sputum	>32	>16	>2	>32	>32	>4	>16	>4	>8	N/R
150	4	0.982±0.051	+++			Intensive Care Unit (ICU),section B	Sputum	>32	>16	>2	>32	>32	>4	>16	>4	>8	N/R
151	4	0.289±0.048	++			Emergency internal medicine	Sputum	>32	>16	>2	>32	>32	>4	>16	>4	>8	N/R
152	4	0.263±0.006	++			Intensive Care Unit (ICU),section A	Sputum	>32	>16	>2	>32	>32	>4	>16	>4	>8	N/R
153	4	0.248±0.001	+			Emergency surgery	Sputum	>32	>16	>2	>32	>32	>4	>16	>4	>8	N/R
154	4	0.355±0.051	++			Intensive Care Unit (ICU),section C	Sputum	>32	>16	>2	>32	>32	>4	>16	>4	>8	N/R
155	4	0.240±0.002	+			Hematology	Blood	>32	>16	>2	>32	>32	>4	>16	>4	>8	N/R
156	4	0.371±0.013	++			Department of hepatobiliary surgery	Sputum	>32	>16	>2	>32	>32	>4	>16	>4	>8	N/R
157	2	0.426±0.049	++			Intensive Care Unit (ICU),section C	Sputum	>32	>16	>2	>32	>32	>4	>16	>4	>8	N/R
158	4	0.445±0.180	++			Intensive Care Unit (ICU),section C	Sputum	>32	>16	>2	>32	>32	>4	>16	>4	>8	N/R
159	4	0.418±0.043	++			Medical Intensive Care Unit (MICU)	Sputum	<=16	>16	>2	>32	>32	>4	>16	>4	>8	N/R
160	4	0.216±0.020	+			Medical Intensive Care Unit (MICU)	Blood	>32	>16	>2	>32	>32	>4	>16	>4	>8	N/R
161	4	0.829±0.099	+++			Intensive Care Unit (ICU),section A	Sputum	>32	>16	>2	>32	>32	>4	>16	>4	>8	N/R
162	4	0.468±0.076	++			Neurosurgery department	Sputum	>32	>16	>2	>32	>32	>4	>16	>4	>8	N/R
163	4	0.734±0.106	+++			Department of stomatology	Sputum	>32	>16	>2	>32	>32	>4	>16	>4	>8	N/R
164	4	0.417±0.076	++			Emergency Intensive Care Unit	Sputum	>32	>16	>2	>32	>32	>4	>16	4	>8	N/R
165	8	0.248±0.001	+			Neurosurgery department	Sputum	<=16	>16	>2	>32	>32	>4	16	>4	>8	N/R
166	4	0.275±0.030	++			Emergency neurosurgery	Sputum	>32	>16	>2	>32	>32	>4	>16	>4	>8	N/R
167	4	0.239±0.006	+			Emergency Intensive Care Unit	Ascites	>32	>16	>2	>32	>32	>4	>16	>4	>8	N/R
168	4	0.396±0.081	++			Intensive Care Unit (ICU),section A	Sputum	>32	>16	>2	>32	>32	>4	>16	>4	>8	N/R
169	4	0.469±0.081	++			Emergency Intensive Care Unit	Sputum	>32	>16	>2	>32	>32	>4	>16	>4	>8	N/R
170	4	0.295±0.030	++			Emergency orthopedics	Secretions	>32	>16	>2	>32	>32	>4	>16	4	>8	N/R
171	4	0.271±0.070	++			Intensive Care Unit (ICU),section C	Sputum	>32	>16	>2	>32	>32	>4	>16	>4	>8	N/R
172	4	0.401±0.098	++			Emergency orthopedics	Pleural effusion	>32	>16	>2	>32	>32	>4	>16	>4	>8	N/R
173	4	0.230±0.051	+			Intensive Care Unit (ICU),section B	Sputum	>32	>16	>2	>32	>32	>4	>16	>4	>8	N/R
174	4	0.333±0.045	++			Intensive Care Unit (ICU),section A	Sputum	>32	>16	>2	>32	>32	>4	>16	4	>8	N/R
175	4	0.216±0.021	+			Emergency Intensive Care Unit	Sputum	>32	>16	>2	>32	>32	>4	>16	>4	>8	N/R
176	4	0.208±0.004	+			Emergency internal medicine	Decubitus ulcer	>32	>16	>2	>32	>32	>4	>16	>4	>8	N/R
177	4	0.128±0.023	+			Medical Intensive Care Unit (MICU)	Sputum	>32	>16	>2	>32	>32	>4	>16	>4	>8	N/R
178	4	0.196±0.012	+			Intensive Care Unit (ICU),section A	Sputum	>32	>16	>2	>32	>32	>4	>16	4	>8	N/R
179	4	0.910±0.051	+++			Intensive Care Unit (ICU),section A	Sputum	>32	>16	>2	>32	>32	>4	>16	>4	>8	N/R
180	2	0.452±0.011	++			Neurosurgery department	Sputum	>32	>16	>2	>32	>32	>4	>16	4	>8	N/R
181	4	0.347±0.008	++			Intensive Care Unit (ICU),section B	Secretions	>32	>16	>2	>32	>32	>4	>16	>4	>8	N/R
182	4	0.284±0.029	++			Department of Transplant	Extract	>32	>16	>2	>32	>32	>4	>16	>4	>8	N/R
183	4	0.271±0.080	++			Emergency internal medicine	Sputum	>32	>16	>2	>32	>32	>4	>16	>4	>8	N/R
184	4	0.210±0.021	+			Intensive Care Unit (ICU),section B	Sputum	>32	>16	>2	>32	>32	>4	>16	>4	>8	N/R
185	4	0.336±0.012	++			Neurosurgery department	Sputum	>32	>16	>2	>32	>32	>4	>16	>4	>8	N/R
186	4	0.454±0.064	++			Intensive Care Unit (ICU),section B	Sputum	>32	>16	>2	>32	>32	>4	>16	>4	>8	>8
187	4	0.444±0.048	++			Intensive Care Unit (ICU),section A	Sputum	>32	>16	>2	>32	>32	>4	>16	>4	>8	N/R
188	4	0.436±0.090	++			Gastroenterology	Sputum	>32	>16	>2	>32	>32	>4	>16	<=2	>8	N/R
189	4	0.251±0.071	+			Intensive Care Unit (ICU),section C	Sputum	>32	>16	>2	>32	>32	>4	>16	<=2	>8	>8
190	4	0.207±0.042	+			Intensive Care Unit (ICU),section A	Sputum	>32	>16	>2	>32	>32	>4	>16	>4	>8	>8
191	4	0.183±0.010	+			Intensive Care Unit (ICU),section C	Sputum	<=16	>16	>2	>32	>32	>4	>16	>4	>8	N/R
192	4	0.304±0.001	++			Neurology department	Sputum	>32	16	>2	32	32	>4	>16	>4	>8	>8
193	4	0.301±0.015	++			Medical Intensive Care Unit (MICU)	Sputum	<=16	>16	>2	>32	>32	>4	>16	>4	>8	>8
194	4	0.315±0.045	++			Department of medical rehabilitation	Secretions	>32	>16	>2	>32	>32	>4	>16	4	>8	>8
195	4	0.303±0.108	++			Intensive Care Unit (ICU),section A	Sputum	>32	>16	>2	>32	>32	>4	>16	>4	>8	>8
196	4	0.194±0.036	+			Cardiovascular surgery	Sputum	>32	>16	>2	>32	>32	>4	>16	>4	>8	>8
197	4	0.677±0.042	+++			Cardiovascular surgery	Sputum	<=16	4	<=1	32	16	4	<=4	<=2	<=1	>8
198	4	0.226±0.086	+			Emergency Intensive Care Unit	Secretions	>32	>16	>2	>32	>32	>4	>16	4	>8	>8
199	4	0.231±0.058	+			Neurosurgery department	Sputum	>32	>16	>2	>32	>32	>4	>16	>4	>8	>8
200	4	0.264±0.062	++			Emergency Intensive Care Unit	Sputum	>32	>16	>2	>32	>32	>4	>16	>4	>8	>8
